# Supplementary material for: Innovative, rapid, high-throughput method for drug repurposing in a pandemic—A case study of SARS-CoV-2 and COVID-19
Source: Front Pharmacol. 2023 Mar 1;14:1130828. doi: 10.3389/fphar.2023.1130828 (PMC10014809; doi:10.3389/fphar.2023.1130828)
Supplement: Supplementary file 1 [file Table1.XLSX]

## Sheet: 6VSB_UT1
	Ligand	docking score
1	Streptomycin	-7.495
2	Gentamicin	-7.082
3	Azithromycin	-7.004
4	GB2	-6.965
5	Pentamidine	-6.213
6	Tetrahydrofolic acid	-6.084
7	Kolaflavanone	-5.798
8	Saquinavir	-5.517
9	Doxycycline	-5.175
10	MORELLOFLAVONE	-5.151
11	Remdesivir	-5.102
12	Clindamycin	-5.008
13	Ascorbic acid	-4.919
14	Tenofovir	-4.887
15	Hibiscus Acid	-4.844
16	Nelfinavir	-4.81
17	Ritonavir	-4.807
18	Mefloquine	-4.769
19	Erythromycin	-4.763
20	Domperidone	-4.712
21	Pioglitazone	-4.635
22	Valaciclovir	-4.556
23	GB1	-4.513
24	Indinavir	-4.447
25	Tetracycline	-4.405
26	Ribavirin	-4.323
27	Ganciclovir	-4.156
28	Acyclovir	-4.133
29	Ketoconazole	-4.122
30	Primaquine	-4.078
31	Fluvastatin	-4.072
32	Ceftriaxone	-4.065
33	Chlorpheniramine	-3.99
34	Chloramphenicol	-3.939
35	Econazole	-3.939
36	Terbinafine	-3.932
37	Cefuroxime	-3.881
38	Cefotaxime	-3.849
39	Ciprofloxacin	-3.844
40	Norfloxacin	-3.789
41	Desipramine	-3.777
42	Fluoxymesterone	-3.71
43	Retapamulin	-3.702
44	Levofloxacin	-3.697
45	Ofloxacin	-3.697
46	Carbenicillin	-3.684
47	Hydroxychloroquine	-3.67
48	Biotin	-3.611
49	Lopinavir	-3.542
50	Ketoprofen	-3.507
51	Zalcitabine	-3.43
52	Amoxicillin	-3.429
53	Fosamprenavir	-3.389
54	Dexamethasone	-3.365
55	Ampicillin	-3.31
56	Minocycline	-3.293
57	Zidovudine	-3.284
58	Clonazepam	-3.275
59	Polythiazide	-3.248
60	Metronidazole	-3.246
61	Abacavir	-3.19
62	Benzylpenicillin	-3.187
63	Cefradine	-3.123
64	Metoclopramide	-3.089
65	Lumefantrine	-3.056
66	Artesunate	-3.05
67	Promethazine	-3.018
68	Dicloxacillin	-3.001
69	Cefixime	-2.99
70	Finasteride	-2.976
71	Ceftizoxime	-2.932
72	Voriconazole	-2.91
73	Penicillin V	-2.902
74	Raltegravir	-2.879
75	Probenecid	-2.792
76	Stavudine	-2.773
77	Miconazole	-2.734
78	Albendazole	-2.714
79	Chloroquine	-2.704
80	Lamivudine	-2.7
81	Fenofibrate	-2.649
82	Trichlormethiazide	-2.634
83	Amodiaquine	-2.632
84	Nevirapine	-2.6
85	Cefamandole	-2.551
86	Atovaquone	-2.52
87	Quinine	-2.517
88	Clotrimazole	-2.473
89	Thiabendazole	-2.445
90	Praziquantel	-2.435
91	Nitrofurantoin	-2.185
92	Ibuprofen	-2.173
93	Mebendazole	-2.085
94	Pyrimethamine	-2.058
95	Proguanil	-2.021
96	Cloxacillin	-1.961
97	Tinidazole	-1.89
98	Niclosamide	-1.806
99	Efavirenz	-1.562
100	Sulfamethoxazole	-1.036
101	Sulfadoxine	-0.954
102	Tolbutamide	0.781
	Ivermectin

## Sheet: 6w41_UT1
	Ligand	docking score
1	GB2	-9.98
2	Kolaflavanone	-9.314
3	Streptomycin	-8.258
4	Saquinavir	-7.771
5	Clindamycin	-7.473
6	MORELLOFLAVONE	-6.733
7	Remdesivir	-6.717
8	Tetrahydrofolic acid	-6.461
9	GB1	-6.343
10	Doxycycline	-6.211
11	Lopinavir	-5.962
12	Hibiscus Acid	-5.955
13	Ritonavir	-5.847
14	Dexamethasone	-5.838
15	Tetracycline	-5.831
16	Cefamandole	-5.801
17	Ketoconazole	-5.738
18	Ampicillin	-5.66
19	Indinavir	-5.637
20	Gentamicin	-5.596
21	Penicillin V	-5.592
22	Valaciclovir	-5.584
23	Cefotaxime	-5.432
24	Ceftriaxone	-5.217
25	Fluvastatin	-5.207
26	Praziquantel	-5.201
27	Finasteride	-5.195
28	Cefuroxime	-5.19
29	Ketoprofen	-5.19
30	Minocycline	-5.159
31	Econazole	-5.124
32	Lumefantrine	-5.109
33	Domperidone	-5.081
34	Fluoxymesterone	-5.037
35	Nelfinavir	-5.005
36	Tenofovir	-5.002
37	Abacavir	-4.994
38	Hydroxychloroquine	-4.985
39	Chloramphenicol	-4.926
40	Ascorbic acid	-4.902
41	Amodiaquine	-4.863
42	Retapamulin	-4.848
43	Ganciclovir	-4.831
44	Benzylpenicillin	-4.822
45	Primaquine	-4.81
46	Artesunate	-4.766
47	Zidovudine	-4.698
48	Zalcitabine	-4.673
49	Cefradine	-4.614
50	Metoclopramide	-4.538
51	Atovaquone	-4.533
52	Azithromycin	-4.491
53	Carbenicillin	-4.491
54	Lamivudine	-4.482
55	Niclosamide	-4.406
56	Ceftizoxime	-4.38
57	Clonazepam	-4.374
58	Norfloxacin	-4.374
59	Mebendazole	-4.367
60	Terbinafine	-4.354
61	Cloxacillin	-4.347
62	Miconazole	-4.34
63	Cefixime	-4.308
64	Ofloxacin	-4.229
65	Stavudine	-4.219
66	Pioglitazone	-4.211
67	Albendazole	-4.178
68	Chloroquine	-4.164
69	Pyrimethamine	-4.146
70	Ciprofloxacin	-4.139
71	Amoxicillin	-4.075
72	Nitrofurantoin	-4.03
73	Ibuprofen	-3.964
74	Ribavirin	-3.933
75	Efavirenz	-3.903
76	Raltegravir	-3.888
77	Pentamidine	-3.862
78	Biotin	-3.847
79	Levofloxacin	-3.846
80	Mefloquine	-3.832
81	Polythiazide	-3.827
82	Chlorpheniramine	-3.761
83	Dicloxacillin	-3.749
84	Fenofibrate	-3.741
85	Acyclovir	-3.644
86	Erythromycin	-3.586
87	Trichlormethiazide	-3.548
88	Nevirapine	-3.513
89	Sulfadoxine	-3.487
90	Thiabendazole	-3.394
91	Promethazine	-3.319
92	Metronidazole	-3.186
93	Voriconazole	-3.045
94	Tinidazole	-3.024
95	Quinine	-3.006
96	Fosamprenavir	-2.931
97	Proguanil	-2.865
98	Desipramine	-2.585
99	Clotrimazole	-2.485
100	Sulfamethoxazole	-2.278
101	Probenecid	-1.919
102	Tolbutamide	0.235
	Ivermectin

## Sheet: 6LVN_UT1
	ligand	docking score
1	Streptomycin	-7.658
2	Gentamicin	-7.41
3	Clindamycin	-6.051
4	Saquinavir	-5.138
5	MORELLOFLAVONE	-5.135
6	Tetracycline	-5.038
7	GB2	-4.897
8	Kolaflavanone	-4.727
9	Amodiaquine	-4.654
10	Tenofovir	-4.372
11	GB1	-4.323
12	Ofloxacin	-4.288
13	Promethazine	-4.266
14	Ribavirin	-4.206
15	Ganciclovir	-4.152
16	Hydroxychloroquine	-4.059
17	Econazole	-3.989
18	Artesunate	-3.866
19	Valaciclovir	-3.865
20	Ceftriaxone	-3.856
21	Indinavir	-3.807
22	Clotrimazole	-3.779
23	Chloramphenicol	-3.762
24	Lumefantrine	-3.728
25	Doxycycline	-3.725
26	Miconazole	-3.695
27	Amoxicillin	-3.685
28	Primaquine	-3.684
29	Levofloxacin	-3.682
30	Dexamethasone	-3.642
31	Minocycline	-3.587
32	Hibiscus Acid	-3.568
33	Mefloquine	-3.562
34	Carbenicillin	-3.495
35	Tetrahydrofolic acid	-3.461
36	Terbinafine	-3.445
37	Pentamidine	-3.427
38	Domperidone	-3.404
39	Retapamulin	-3.381
40	Chlorpheniramine	-3.349
41	Cloxacillin	-3.321
42	Azithromycin	-3.274
43	Ascorbic acid	-3.267
44	Chloroquine	-3.192
45	Nelfinavir	-3.183
46	Fluoxymesterone	-3.112
47	Metoclopramide	-3.081
48	Acyclovir	-3.078
49	Remdesivir	-3.039
50	Biotin	-3.017
51	Ciprofloxacin	-2.993
52	Cefradine	-2.87
53	Zidovudine	-2.848
54	Quinine	-2.837
55	Abacavir	-2.795
56	Ketoconazole	-2.794
57	Fluvastatin	-2.739
58	Zalcitabine	-2.683
59	Trichlormethiazide	-2.669
60	Dicloxacillin	-2.636
61	Ritonavir	-2.633
62	Lamivudine	-2.63
63	Pyrimethamine	-2.628
64	Lopinavir	-2.598
65	Norfloxacin	-2.529
66	Ampicillin	-2.449
67	Stavudine	-2.422
68	Efavirenz	-2.41
69	Benzylpenicillin	-2.389
70	Fosamprenavir	-2.381
71	Albendazole	-2.329
72	Desipramine	-2.321
73	Penicillin V	-2.306
74	Cefixime	-2.245
75	Finasteride	-2.241
76	Cefuroxime	-2.153
77	Ibuprofen	-2.142
78	Raltegravir	-2.117
79	Thiabendazole	-2.09
80	Cefotaxime	-2.018
81	Metronidazole	-1.915
82	Niclosamide	-1.872
83	Cefamandole	-1.844
84	Mebendazole	-1.832
85	Sulfamethoxazole	-1.829
86	Ceftizoxime	-1.74
87	Ketoprofen	-1.737
88	Tinidazole	-1.724
89	Probenecid	-1.673
90	Fenofibrate	-1.609
91	Praziquantel	-1.596
92	Pioglitazone	-1.589
93	Nitrofurantoin	-1.531
94	Voriconazole	-1.52
95	Atovaquone	-1.502
96	Polythiazide	-1.431
97	Sulfadoxine	-1.427
98	Clonazepam	-1.353
99	Proguanil	-1.353
100	Nevirapine	-0.816
101	Erythromycin	-0.481
102	Tolbutamide	1.081
	Ivermectin

## Sheet: 6LXT_UT1
	Ligand	docking score
1	Gentamicin	-13.748
2	Streptomycin	-10.937
3	Azithromycin	-7.517
4	Clindamycin	-7.421
5	GB1	-7.231
6	Hydroxychloroquine	-7.105
7	Minocycline	-7.084
8	GB2	-6.798
9	MORELLOFLAVONE	-6.793
10	Kolaflavanone	-6.62
11	Chloroquine	-6.509
12	Indinavir	-6.438
13	Amodiaquine	-6.159
14	Valaciclovir	-5.8
15	Nelfinavir	-5.773
16	Pentamidine	-5.722
17	Ribavirin	-5.652
18	Tetrahydrofolic acid	-5.647
19	Quinine	-5.636
20	Norfloxacin	-5.568
21	Ciprofloxacin	-5.379
22	Ascorbic acid	-5.366
23	Doxycycline	-5.335
24	Metoclopramide	-5.307
25	Hibiscus Acid	-5.234
26	Levofloxacin	-5.185
27	Ofloxacin	-5.185
28	Chloramphenicol	-5.144
29	Mefloquine	-5.139
30	Tetracycline	-5.101
31	Lumefantrine	-5.028
32	Promethazine	-4.972
33	Dexamethasone	-4.951
34	Primaquine	-4.876
35	Miconazole	-4.866
36	Econazole	-4.788
37	Fluvastatin	-4.668
38	Amoxicillin	-4.558
39	Saquinavir	-4.552
40	Chlorpheniramine	-4.542
41	Ketoconazole	-4.449
42	Acyclovir	-4.448
43	Terbinafine	-4.429
44	Lamivudine	-4.365
45	Domperidone	-4.36
46	Clotrimazole	-4.332
47	Ritonavir	-4.18
48	Pyrimethamine	-4.171
49	Lopinavir	-4.163
50	Biotin	-4.085
51	Remdesivir	-4.068
52	Zalcitabine	-4.012
53	Ganciclovir	-3.985
54	Retapamulin	-3.949
55	Albendazole	-3.939
56	Zidovudine	-3.927
57	Desipramine	-3.704
58	Cefixime	-3.577
59	Abacavir	-3.567
60	Tenofovir	-3.542
61	Cefamandole	-3.532
62	Raltegravir	-3.523
63	Cefradine	-3.519
64	Clonazepam	-3.491
65	Ampicillin	-3.45
66	Trichlormethiazide	-3.391
67	Praziquantel	-3.324
68	Proguanil	-3.304
69	Fluoxymesterone	-3.278
70	Penicillin V	-3.273
71	Cefuroxime	-3.26
72	Fosamprenavir	-3.233
73	Voriconazole	-3.217
74	Cefotaxime	-3.194
75	Pioglitazone	-3.03
76	Efavirenz	-3.029
77	Stavudine	-2.997
78	Cloxacillin	-2.97
79	Artesunate	-2.959
80	Nitrofurantoin	-2.945
81	Niclosamide	-2.909
82	Benzylpenicillin	-2.903
83	Nevirapine	-2.88
84	Ceftizoxime	-2.878
85	Ceftriaxone	-2.862
86	Carbenicillin	-2.809
87	Finasteride	-2.792
88	Mebendazole	-2.752
89	Ketoprofen	-2.721
90	Metronidazole	-2.562
91	Dicloxacillin	-2.486
92	Fenofibrate	-2.351
93	Ibuprofen	-2.313
94	Thiabendazole	-2.284
95	Atovaquone	-2.283
96	Sulfadoxine	-2.229
97	Sulfamethoxazole	-2.195
98	Tinidazole	-2.17
99	Tolbutamide	-2.101
100	Polythiazide	-2.093
101	Probenecid	-1.746
102	Erythromycin	-0.978
	Ivermectin	-5.044

## Sheet: UT1
		6VSB	6W41	6LVN	6LXT
	Ligand	docking score	docking score	docking score	docking score	SUM
1	Streptomycin	-7.495	-8.258	-7.658	-10.937	-34.348
2	Gentamicin	-7.082	-5.596	-7.41	-13.748	-33.836
3	GB2	-6.965	-9.98	-4.897	-6.798	-28.64
4	Kolaflavanone	-5.798	-9.314	-4.727	-6.62	-26.459
5	Clindamycin	-5.008	-7.473	-6.051	-7.421	-25.953
6	MORELLOFLAVONE	-5.151	-6.733	-5.135	-6.793	-23.812
7	Saquinavir	-5.517	-7.771	-5.138	-4.552	-22.978
8	GB1	-4.513	-6.343	-4.323	-7.231	-22.41
9	Azithromycin	-7.004	-4.491	-3.274	-7.517	-22.286
10	Tetrahydrofolic acid	-6.084	-6.461	-3.461	-5.647	-21.653
11	Doxycycline	-5.175	-6.211	-3.725	-5.335	-20.446
12	Tetracycline	-4.405	-5.831	-5.038	-5.101	-20.375
13	Indinavir	-4.447	-5.637	-3.807	-6.438	-20.329
14	Hydroxychloroquine	-3.67	-4.985	-4.059	-7.105	-19.819
15	Valaciclovir	-4.556	-5.584	-3.865	-5.8	-19.805
16	Hibiscus Acid	-4.844	-5.955	-3.568	-5.234	-19.601
17	Pentamidine	-6.213	-3.862	-3.427	-5.722	-19.224
18	Minocycline	-3.293	-5.159	-3.587	-7.084	-19.123
19	Remdesivir	-5.102	-6.717	-3.039	-4.068	-18.926
20	Nelfinavir	-4.81	-5.005	-3.183	-5.773	-18.771
21	Ascorbic acid	-4.919	-4.902	-3.267	-5.366	-18.454
22	Amodiaquine	-2.632	-4.863	-4.654	-6.159	-18.308
23	Ribavirin	-4.323	-3.933	-4.206	-5.652	-18.114
24	Econazole	-3.939	-5.124	-3.989	-4.788	-17.84
25	Tenofovir	-4.887	-5.002	-4.372	-3.542	-17.803
26	Dexamethasone	-3.365	-5.838	-3.642	-4.951	-17.796
27	Chloramphenicol	-3.939	-4.926	-3.762	-5.144	-17.771
28	Domperidone	-4.712	-5.081	-3.404	-4.36	-17.557
29	Ritonavir	-4.807	-5.847	-2.633	-4.18	-17.467
30	Primaquine	-4.078	-4.81	-3.684	-4.876	-17.448
31	Ofloxacin	-3.697	-4.229	-4.288	-5.185	-17.399
32	Mefloquine	-4.769	-3.832	-3.562	-5.139	-17.302
33	Ganciclovir	-4.156	-4.831	-4.152	-3.985	-17.124
34	Ketoconazole	-4.122	-5.738	-2.794	-4.449	-17.103
35	Lumefantrine	-3.056	-5.109	-3.728	-5.028	-16.921
36	Fluvastatin	-4.072	-5.207	-2.739	-4.668	-16.686
37	Chloroquine	-2.704	-4.164	-3.192	-6.509	-16.569
38	Levofloxacin	-3.697	-3.846	-3.682	-5.185	-16.41
39	Ciprofloxacin	-3.844	-4.139	-2.993	-5.379	-16.355
40	Lopinavir	-3.542	-5.962	-2.598	-4.163	-16.265
41	Norfloxacin	-3.789	-4.374	-2.529	-5.568	-16.26
42	Terbinafine	-3.932	-4.354	-3.445	-4.429	-16.16
43	Metoclopramide	-3.089	-4.538	-3.081	-5.307	-16.015
44	Ceftriaxone	-4.065	-5.217	-3.856	-2.862	-16
45	Retapamulin	-3.702	-4.848	-3.381	-3.949	-15.88
46	Amoxicillin	-3.429	-4.075	-3.685	-4.558	-15.747
47	Chlorpheniramine	-3.99	-3.761	-3.349	-4.542	-15.642
48	Miconazole	-2.734	-4.34	-3.695	-4.866	-15.635
49	Promethazine	-3.018	-3.319	-4.266	-4.972	-15.575
50	Acyclovir	-4.133	-3.644	-3.078	-4.448	-15.303
51	Fluoxymesterone	-3.71	-5.037	-3.112	-3.278	-15.137
52	Ampicillin	-3.31	-5.66	-2.449	-3.45	-14.869
53	Zalcitabine	-3.43	-4.673	-2.683	-4.012	-14.798
54	Zidovudine	-3.284	-4.698	-2.848	-3.927	-14.757
55	Artesunate	-3.05	-4.766	-3.866	-2.959	-14.641
56	Biotin	-3.611	-3.847	-3.017	-4.085	-14.56
57	Abacavir	-3.19	-4.994	-2.795	-3.567	-14.546
58	Cefotaxime	-3.849	-5.432	-2.018	-3.194	-14.493
59	Cefuroxime	-3.881	-5.19	-2.153	-3.26	-14.484
60	Carbenicillin	-3.684	-4.491	-3.495	-2.809	-14.479
61	Lamivudine	-2.7	-4.482	-2.63	-4.365	-14.177
62	Cefradine	-3.123	-4.614	-2.87	-3.519	-14.126
63	Penicillin V	-2.902	-5.592	-2.306	-3.273	-14.073
64	Quinine	-2.517	-3.006	-2.837	-5.636	-13.996
65	Cefamandole	-2.551	-5.801	-1.844	-3.532	-13.728
66	Pioglitazone	-4.635	-4.211	-1.589	-3.03	-13.465
67	Benzylpenicillin	-3.187	-4.822	-2.389	-2.903	-13.301
68	Finasteride	-2.976	-5.195	-2.241	-2.792	-13.204
69	Albendazole	-2.714	-4.178	-2.329	-3.939	-13.16
70	Ketoprofen	-3.507	-5.19	-1.737	-2.721	-13.155
71	Cefixime	-2.99	-4.308	-2.245	-3.577	-13.12
72	Clotrimazole	-2.473	-2.485	-3.779	-4.332	-13.069
73	Pyrimethamine	-2.058	-4.146	-2.628	-4.171	-13.003
74	Cloxacillin	-1.961	-4.347	-3.321	-2.97	-12.599
75	Praziquantel	-2.435	-5.201	-1.596	-3.324	-12.556
76	Clonazepam	-3.275	-4.374	-1.353	-3.491	-12.493
77	Stavudine	-2.773	-4.219	-2.422	-2.997	-12.411
78	Raltegravir	-2.879	-3.888	-2.117	-3.523	-12.407
79	Desipramine	-3.777	-2.585	-2.321	-3.704	-12.387
80	Trichlormethiazide	-2.634	-3.548	-2.669	-3.391	-12.242
81	Fosamprenavir	-3.389	-2.931	-2.381	-3.233	-11.934
82	Ceftizoxime	-2.932	-4.38	-1.74	-2.878	-11.93
83	Dicloxacillin	-3.001	-3.749	-2.636	-2.486	-11.872
84	Mebendazole	-2.085	-4.367	-1.832	-2.752	-11.036
85	Niclosamide	-1.806	-4.406	-1.872	-2.909	-10.993
86	Metronidazole	-3.246	-3.186	-1.915	-2.562	-10.909
87	Efavirenz	-1.562	-3.903	-2.41	-3.029	-10.904
88	Atovaquone	-2.52	-4.533	-1.502	-2.283	-10.838
89	Voriconazole	-2.91	-3.045	-1.52	-3.217	-10.692
90	Nitrofurantoin	-2.185	-4.03	-1.531	-2.945	-10.691
91	Polythiazide	-3.248	-3.827	-1.431	-2.093	-10.599
92	Ibuprofen	-2.173	-3.964	-2.142	-2.313	-10.592
93	Fenofibrate	-2.649	-3.741	-1.609	-2.351	-10.35
94	Thiabendazole	-2.445	-3.394	-2.09	-2.284	-10.213
95	Nevirapine	-2.6	-3.513	-0.816	-2.88	-9.809
96	Erythromycin	-4.763	-3.586	-0.481	-0.978	-9.808
97	Proguanil	-2.021	-2.865	-1.353	-3.304	-9.543
98	Tinidazole	-1.89	-3.024	-1.724	-2.17	-8.808
99	Probenecid	-2.792	-1.919	-1.673	-1.746	-8.13
100	Sulfadoxine	-0.954	-3.487	-1.427	-2.229	-8.097
101	Sulfamethoxazole	-1.036	-2.278	-1.829	-2.195	-7.338
102	Tolbutamide	0.781	0.235	1.081	-2.101	-0.004
103	Ivermectin				-5.044	-5.044

## Sheet: 6m17_UT2
	ligand	docking score
1	Gentamicin	-12.912
2	Streptomycin	-10.531
3	Azithromycin	-10.044
4	Minocycline	-9.106
5	Tetracycline	-8.402
6	Clindamycin	-8.24
7	Tenofovir	-8.153
8	MORELLOFLAVONE	-7.546
9	Hydroxychloroquine	-7.415
10	Doxycycline	-6.848
11	Amodiaquine	-6.842
12	Retapamulin	-6.791
13	Remdesivir	-6.613
14	Saquinavir	-6.42
15	Ribavirin	-6.296
16	Indinavir	-6.282
17	GB2	-6.163
18	Ascorbic acid	-6.102
19	Terbinafine	-6.099
20	Kolaflavanone	-6.093
21	Valaciclovir	-6.081
22	Mefloquine	-6.028
23	Fluvastatin	-6.004
24	Tetrahydrofolic acid	-5.988
25	Pyrimethamine	-5.987
26	Hibiscus Acid	-5.972
27	Primaquine	-5.953
28	Ketoconazole	-5.905
29	Chloroquine	-5.679
30	Nelfinavir	-5.62
31	Quinine	-5.589
32	Domperidone	-5.449
33	Ofloxacin	-5.405
34	Dexamethasone	-5.402
35	Ganciclovir	-5.358
36	Ampicillin	-5.328
37	Pentamidine	-5.308
38	Fosamprenavir	-5.306
39	Desipramine	-5.276
40	Metoclopramide	-5.267
41	Cefradine	-5.252
42	Ciprofloxacin	-5.222
43	Miconazole	-5.214
44	Ceftriaxone	-5.165
45	Amoxicillin	-5.089
46	Chloramphenicol	-5.029
47	Ritonavir	-5.022
48	Chlorpheniramine	-4.951
49	Norfloxacin	-4.868
50	Promethazine	-4.787
51	Nitrofurantoin	-4.759
52	Proguanil	-4.661
53	Abacavir	-4.642
54	Biotin	-4.638
55	Levofloxacin	-4.626
56	Erythromycin	-4.614
57	Ketoprofen	-4.611
58	Econazole	-4.574
59	Lumefantrine	-4.57
60	Acyclovir	-4.493
61	Cefotaxime	-4.358
62	Lopinavir	-4.299
63	Stavudine	-4.284
64	Fluoxymesterone	-4.197
65	GB1	-4.138
66	Carbenicillin	-4.124
67	Cefamandole	-4.04
68	Raltegravir	-4.018
69	Efavirenz	-4
70	Pioglitazone	-3.996
71	Ceftizoxime	-3.936
72	Lamivudine	-3.901
73	Albendazole	-3.81
74	Zidovudine	-3.807
75	Mebendazole	-3.8
76	Clonazepam	-3.788
77	Finasteride	-3.767
78	Metronidazole	-3.719
79	Cefixime	-3.659
80	Cefuroxime	-3.562
81	Artesunate	-3.525
82	Clotrimazole	-3.351
83	Zalcitabine	-3.283
84	Thiabendazole	-3.268
85	Praziquantel	-3.227
86	Nevirapine	-3.199
87	Fenofibrate	-3.114
88	Niclosamide	-3.055
89	Voriconazole	-3.021
90	Sulfamethoxazole	-2.561
91	Dicloxacillin	-2.534
92	Benzylpenicillin	-2.499
93	Cloxacillin	-2.335
94	Tinidazole	-2.274
95	Ibuprofen	-2.226
96	Polythiazide	-2.147
97	Sulfadoxine	-2.13
98	Trichlormethiazide	-2.092
99	Penicillin V	-1.738
100	Probenecid	-1.42
101	Atovaquone	-1.372
102	Tolbutamide	-0.557
	Ivermectin	-6.184

## Sheet: 6m71_UT3
	Ligand	docking score
1	Kolaflavanone	-8.362
2	GB2	-8.357
3	Streptomycin	-8.137
4	Saquinavir	-7.453
5	Lopinavir	-7.213
6	MORELLOFLAVONE	-6.905
7	Nelfinavir	-6.379
8	Cefamandole	-6.334
9	Indinavir	-6.33
10	Remdesivir	-6.143
11	Ritonavir	-5.805
12	GB1	-5.786
13	Albendazole	-5.648
14	Domperidone	-5.47
15	Clindamycin	-5.412
16	Gentamicin	-5.385
17	Tetrahydrofolic acid	-5.224
18	Ketoconazole	-5.204
19	Ribavirin	-5.171
20	Raltegravir	-5.162
21	Ganciclovir	-5.129
22	Lumefantrine	-5.04
23	Terbinafine	-4.981
24	Cefradine	-4.927
25	Stavudine	-4.868
26	Amoxicillin	-4.844
27	Dexamethasone	-4.844
28	Penicillin V	-4.798
29	Retapamulin	-4.757
30	Polythiazide	-4.734
31	Benzylpenicillin	-4.678
32	Mefloquine	-4.674
33	Ascorbic acid	-4.575
34	Chloramphenicol	-4.551
35	Trichlormethiazide	-4.521
36	Doxycycline	-4.516
37	Nitrofurantoin	-4.511
38	Acyclovir	-4.425
39	Pioglitazone	-4.393
40	Hibiscus Acid	-4.384
41	Fluoxymesterone	-4.381
42	Carbenicillin	-4.331
43	Cefixime	-4.329
44	Biotin	-4.324
45	Levofloxacin	-4.278
46	Ofloxacin	-4.278
47	Amodiaquine	-4.251
48	Econazole	-4.244
49	Chlorpheniramine	-4.203
50	Ciprofloxacin	-4.2
51	Primaquine	-4.199
52	Ceftizoxime	-4.095
53	Mebendazole	-4.083
54	Tetracycline	-4.082
55	Ampicillin	-4.048
56	Finasteride	-4.041
57	Minocycline	-4
58	Azithromycin	-3.906
59	Tenofovir	-3.855
60	Lamivudine	-3.83
61	Fluvastatin	-3.829
62	Norfloxacin	-3.785
63	Voriconazole	-3.76
64	Valaciclovir	-3.732
65	Hydroxychloroquine	-3.693
66	Ketoprofen	-3.662
67	Quinine	-3.637
68	Cefuroxime	-3.615
69	Metoclopramide	-3.603
70	Praziquantel	-3.59
71	Atovaquone	-3.576
72	Dicloxacillin	-3.566
73	Fosamprenavir	-3.566
74	Thiabendazole	-3.565
75	Efavirenz	-3.516
76	Zidovudine	-3.436
77	Pyrimethamine	-3.405
78	Pentamidine	-3.397
79	Clonazepam	-3.237
80	Fenofibrate	-3.236
81	Zalcitabine	-3.217
82	Ceftriaxone	-3.186
83	Niclosamide	-3.099
84	Miconazole	-3.068
85	Nevirapine	-3.066
86	Abacavir	-3.048
87	Proguanil	-2.994
88	Metronidazole	-2.937
89	Sulfadoxine	-2.903
90	Chloroquine	-2.843
91	Promethazine	-2.824
92	Clotrimazole	-2.729
93	Probenecid	-2.677
94	Desipramine	-2.503
95	Artesunate	-2.5
96	Ibuprofen	-2.421
97	Sulfamethoxazole	-2.408
98	Cloxacillin	-2.296
99	Tinidazole	-2.083
100	Tolbutamide	-1.784
101	Cefotaxime	-1.666
102	Erythromycin	-1.041
	Ivermectin

## Sheet: 6w4b_UT4
	Ligand	docking score
1	Fluvastatin	-8.796
2	Ribavirin	-7.155
3	Tetrahydrofolic acid	-6.701
4	Ascorbic acid	-6.241
5	Tenofovir	-5.977
6	Cefixime	-5.827
7	Streptomycin	-5.771
8	Benzylpenicillin	-5.505
9	Hibiscus Acid	-5.136
10	Ganciclovir	-5.014
11	Biotin	-5.012
12	Zidovudine	-4.697
13	Ketoprofen	-4.515
14	Stavudine	-4.482
15	Abacavir	-4.478
16	Polythiazide	-4.351
17	Clindamycin	-4.202
18	Efavirenz	-4.192
19	Gentamicin	-3.857
20	Amoxicillin	-3.785
21	Penicillin V	-3.773
22	Niclosamide	-3.689
23	Valaciclovir	-3.68
24	Raltegravir	-3.607
25	Chloramphenicol	-3.581
26	Zalcitabine	-3.48
27	Chlorpheniramine	-3.436
28	Acyclovir	-3.417
29	Lamivudine	-3.374
30	Metoclopramide	-3.301
31	Ibuprofen	-3.243
32	Miconazole	-3.196
33	Albendazole	-3.13
34	Mefloquine	-3.048
35	Sulfadoxine	-3.047
36	Atovaquone	-3.041
37	Pentamidine	-2.972
38	Ketoconazole	-2.927
39	Nitrofurantoin	-2.876
40	Fluoxymesterone	-2.804
41	Fosamprenavir	-2.79
42	Pioglitazone	-2.714
43	Ampicillin	-2.675
44	Econazole	-2.64
45	Domperidone	-2.629
46	Indinavir	-2.61
47	Metronidazole	-2.596
48	Saquinavir	-2.57
49	Thiabendazole	-2.541
50	Primaquine	-2.442
51	Voriconazole	-2.423
52	Pyrimethamine	-2.394
53	Ceftizoxime	-2.358
54	Probenecid	-2.297
55	Clonazepam	-2.291
56	Ofloxacin	-2.23
57	Trichlormethiazide	-2.204
58	Ciprofloxacin	-2.202
59	Lopinavir	-2.197
60	Amodiaquine	-2.185
61	Desipramine	-2.011
62	Cefradine	-2.008
63	Tinidazole	-2.001
64	Terbinafine	-2
65	Cloxacillin	-1.941
66	Praziquantel	-1.817
67	Ceftriaxone	-1.778
68	Fenofibrate	-1.7
69	Hydroxychloroquine	-1.686
70	Proguanil	-1.667
71	Mebendazole	-1.53
72	Norfloxacin	-1.489
73	Nelfinavir	-1.403
74	Sulfamethoxazole	-1.319
75	Clotrimazole	-1.276
76	Remdesivir	-1.257
77	Levofloxacin	-1.247
78	Dicloxacillin	-1.119
79	Lumefantrine	-0.995
80	Chloroquine	-0.961
81	Tolbutamide	-0.87
82	Cefamandole	-0.186
83	Promethazine	0.023
84	Quinine	0.162
85	Ritonavir	2.34
86	GB1
87	GB2
88	Kolaflavanone
89	MORELLOFLAVONE
	Ivermectin

## Sheet: 6lu7_UT5
	Ligand	docking score
1	Streptomycin	-9.963
2	Nelfinavir	-7.783
3	Remdesivir	-7.569
4	Fluvastatin	-7.554
5	MORELLOFLAVONE	-6.767
6	Azithromycin	-6.525
7	Gentamicin	-6.448
8	Saquinavir	-6.383
9	Ivermectin	-6.364
10	Hibiscus Acid	-6.32
11	Kolaflavanone	-6.212
12	Indinavir	-6.168
13	Clindamycin	-6.126
14	Cefuroxime	-6.084
15	Niclosamide	-6.05
16	Pentamidine	-6.017
17	GB1	-5.916
18	Tetrahydrofolic acid	-5.774
19	GB2	-5.753
20	Doxycycline	-5.706
21	Fosamprenavir	-5.606
22	Carbenicillin	-5.476
23	Zidovudine	-5.475
24	Ketoconazole	-5.458
25	Ketoconazole	-5.458
26	Primaquine	-5.428
27	Praziquantel	-5.405
28	Ribavirin	-5.398
29	Dexamethasone	-5.273
30	Acyclovir	-5.246
31	Zalcitabine	-5.221
32	Pioglitazone	-5.199
33	Miconazole	-5.162
34	Lopinavir	-5.13
35	ketoprofen	-5.112
36	Penicillin V	-5.104
37	Econazole	-5.058
38	Ceftriaxone	-5.053
39	Ascorbic acid	-5.05
40	Benzylpenicillin	-5.037
41	Amodiaquine	-5.025
42	Chloramphenicol	-5.025
43	Ganciclovir	-4.981
44	Finasteride	-4.968
45	Tetracycline	-4.952
46	Ritonavir	-4.944
47	Amoxicillin	-4.923
48	Lamivudine	-4.893
49	Ceftizoxime	-4.748
50	Ampicillin	-4.721
51	Chlorpheniramine	-4.717
52	Cloxacillin	-4.688
53	Cefamandole	-4.638
54	Voriconazole	-4.627
55	Albendazole	-4.624
56	Abacavir	-4.617
57	Thiabendazole	-4.602
58	Terbinafine	-4.578
59	Levofloxacin	-4.529
60	Ofloxacin	-4.529
61	Stavudine	-4.527
62	Valaciclovir	-4.493
63	Nevirapine	-4.4
64	Raltegravir	-4.343
65	Efavirenz	-4.31
66	Norfloxacin	-4.307
67	Ciprofloxacin	-4.275
68	Artesunate	-4.25
69	Desipramine	-4.217
70	Tenofovir	-4.179
71	Metoclopramide	-4.17
72	Ibuprofen	-4.155
73	Fenofibrate	-4.113
74	Cefradine	-4.095
75	Chloroquine	-4.032
76	Hydroxychloroquine	-3.969
77	Minocycline	-3.968
78	Fluoxymesterone	-3.961
79	Trichlormethiazide	-3.945
80	Dicloxacillin	-3.944
81	Clotrimazole	-3.909
82	Cefotaxime	-3.837
83	Cefixime	-3.829
84	Proguanil	-3.782
85	Nitrofurantoin	-3.78
86	Retapamulin	-3.747
87	Promethazine	-3.699
88	Metronidazole	-3.651
89	Biotin	-3.581
90	Tinidazole	-3.571
91	Clonazepam	-3.57
92	Atovaquone	-3.551
93	Polythiazide	-3.488
94	Pyrimethamine	-3.364
95	Sulfadoxine	-3.196
96	Domperidone	-2.929
97	Probenecid	-2.906
98	Erythromycin	-2.787
99	Sulfamethoxazole	-2.644
100	Quinine	-2.519
101	Tolbutamide	-2.17
	Ivermectin B1a	-5.179
	Ivermectin B1b	-5.773

## Sheet: 6w63_UT5
	Ligand	docking score
1	Streptomycin	-8.899
2	Kolaflavanone	-8.6
3	Lopinavir	-8.5
4	Ritonavir	-8.433
5	GB1	-8.363
6	MORELLOFLAVONE	-8.305
7	GB2	-7.854
8	Dexamethasone	-7.365
9	Fluvastatin	-7.234
10	Ribavirin	-7.206
11	Nelfinavir	-7.177
12	Clindamycin	-6.92
13	Remdesivir	-6.867
14	Amoxicillin	-6.786
15	Saquinavir	-6.671
16	Gentamicin	-6.638
17	Indinavir	-6.585
18	Tetrahydrofolic acid	-6.495
19	Ascorbic acid	-6.476
20	Praziquantel	-6.425
21	Cefamandole	-6.308
22	Chloramphenicol	-6.247
23	Abacavir	-5.901
24	Hibiscus Acid	-5.88
25	Doxycycline	-5.753
26	Carbenicillin	-5.582
27	Ganciclovir	-5.511
28	Pioglitazone	-5.469
29	Fluoxymesterone	-5.456
30	Econazole	-5.422
31	Desipramine	-5.408
32	Ampicillin	-5.407
33	Ciprofloxacin	-5.268
34	Miconazole	-5.265
35	Levofloxacin	-5.251
36	Ofloxacin	-5.251
37	Ketoconazole	-5.24
38	Valaciclovir	-5.227
39	Voriconazole	-5.214
40	Primaquine	-5.193
41	Mebendazole	-5.158
42	Cefuroxime	-5.155
43	Minocycline	-5.132
44	Dicloxacillin	-5.125
45	Cloxacillin	-5.124
46	Terbinafine	-5.107
47	Albendazole	-5.103
48	Stavudine	-5.087
49	Raltegravir	-5.053
50	Mefloquine	-5.036
51	Clonazepam	-5.035
52	Norfloxacin	-4.999
53	Ketoprofen	-4.988
54	Efavirenz	-4.984
55	Chlorpheniramine	-4.953
56	Benzylpenicillin	-4.943
57	Tetracycline	-4.942
58	Hydroxychloroquine	-4.932
59	Trichlormethiazide	-4.927
60	Tenofovir	-4.912
61	Penicillin V	-4.874
62	Cefradine	-4.863
63	Ceftizoxime	-4.845
64	Zidovudine	-4.842
65	Domperidone	-4.835
66	Nitrofurantoin	-4.741
67	Biotin	-4.697
68	Promethazine	-4.671
69	Ibuprofen	-4.632
70	Lamivudine	-4.623
71	Amodiaquine	-4.622
72	Probenecid	-4.615
73	Zalcitabine	-4.466
74	Pyrimethamine	-4.436
75	Nevirapine	-4.357
76	Clotrimazole	-4.239
77	Finasteride	-4.216
78	Acyclovir	-4.213
79	Sulfadoxine	-4.183
80	Thiabendazole	-4.139
81	Artesunate	-4.099
82	Pentamidine	-4.071
83	Atovaquone	-3.954
84	Cefotaxime	-3.835
85	Azithromycin	-3.81
86	Polythiazide	-3.773
87	Tolbutamide	-3.771
88	Niclosamide	-3.763
89	Quinine	-3.756
90	Fosamprenavir	-3.748
91	Metronidazole	-3.627
92	Chloroquine	-3.591
93	Retapamulin	-3.578
94	Sulfamethoxazole	-3.568
95	Proguanil	-3.404
96	Lumefantrine	-3.206
97	Metoclopramide	-3.034
98	Tinidazole	-2.926
99	Cefixime	-2.825
100	Ceftriaxone	-2.641
101	Fenofibrate	-2.493
102	Erythromycin	0.409
	Ivermectin

[truncated: 7 more sheets: 6m03_UT5, UT5, 6m3m_UT6, 1ALU_UT7, 1P9M_UT8, 1A3Q_UT9, SUMMARY]
